# Supplementary material for: Reliability and validity of a Central Kurdish version of the Dizziness Handicap Inventory
Source: Sci Rep. 2019 Jun 12;9:8542. doi: 10.1038/s41598-019-45033-1 (PMC6562039; doi:10.1038/s41598-019-45033-1)
Supplement: Supplementary file 2 — Dataset 1 [file 41598_2019_45033_MOESM2_ESM.xlsx]

## Sheet: DHI_CK Dataset and codes
DHI_SN	Cases	Diagnosis_Category	Duration_Month	Duration_Category	Age_Years	Age_category	Gender	Education	Education_Category	Reliability_Category	Reliability_Type	Occasion_1	P1	E2	F3	P4	F5	F6	F7	P8	E9	E10	P11	F12	P13	F14	E15	F16	P17	E18	F19	E20	E21	E22	E23	F24	P25	DHI_P	DHI_E	DHI_F	DHI_T	DHI_VAS	CTSIB_T	Occasion_2	DQ23	DQ19	DQ17	DQ24	DQ13
26	1	3	1	1	64	3	F	0	1	1	3	1	4	4	2	4	4	4	0	4	4	0	2	4	0	0	0	2	0	4	4	0	2	0	2	0	0	14	16	20	50	70	331	2	4	4	0	2	4
21	1	5	1	1	67	3	M	1	1	1	3	1	0	4	4	0	2	4	0	4	4	4	2	0	0	4	0	4	4	0	0	0	4	0	4	4	2	12	20	22	54	50	228	2	4	0	4	2	0
8	1	2	1	1	74	3	M	0	1	1	3	1	4	4	4	4	4	4	4	0	0	0	4	4	4	4	0	2	0	4	0	0	4	4	4	0	4	20	20	26	66	70	136	2	4	4	4	2	2
61	1	3	5	1	58	2	M	1	1	1	3	1	2	4	0	0	2	0	2	0	0	0	4	4	2	0	0	0	0	4	0	0	0	0	0	0	2	10	8	8	26	30	360	2	0	0	0	0	2
16	1	5	12	2	45	2	F	1	1	1	3	1	4	4	0	4	4	4	0	4	4	0	4	4	4	4	4	4	4	4	4	4	0	0	4	0	4	28	24	24	76	65	94	2	4	4	4	4	4
19	1	2	12	2	46	2	F	1	1	1	3	1	0	4	4	4	4	4	4	4	0	2	0	4	4	4	4	4	0	4	0	4	4	2	4	2	4	16	28	30	74	80	305	2
28	1	5	12	2	70	3	M	0	1	1	3	1	4	2	2	2	4	0	0	0	0	2	4	0	2	0	0	0	0	4	4	0	0	0	0	0	4	16	8	10	34	40	340	2	0	4	0	0	2
29	1	5	24	2	40	2	M	1	1	1	3	1	4	4	0	4	4	4	4	4	4	0	4	4	4	0	0	4	2	4	4	4	2	4	4	4	4	26	26	28	80	60	351	2	4	0	0	4	4
36	1	3	2	1	25	1	M	2	2	1	3	1	2	4	2	4	4	4	2	2	4	4	4	4	4	4	4	4	4	4	2	4	4	0	4	4	4	24	32	30	86	70	46	2
40	1	3	2	1	39	2	F	2	2	1	3	1	2	4	0	2	2	0	4	4	4	0	4	4	4	4	0	2	2	4	4	2	4	4	4	2	0	18	26	22	66	50	324	2	4	4	4	2	2
38	1	5	3	1	18	1	F	2	2	1	3	1	4	4	0	2	0	0	4	4	0	2	4	2	2	0	0	2	0	4	0	0	0	2	2	2	4	20	14	10	44	45	305	2	2	0	0	0	2
14	1	2	12	2	24	1	F	2	2	1	3	1	4	4	4	4	4	4	4	4	2	2	4	2	4	4	2	4	2	4	2	4	2	2	4	4	4	26	26	32	84	70	275	2	4	4	4	4	4
20	1	5	12	2	48	2	M	2	2	1	3	1	0	2	0	0	0	0	2	0	0	0	0	2	2	0	2	0	2	2	0	0	0	0	2	0	0	4	8	4	16	15	309	2	2	0	2	0	2
27	1	5	1	1	49	2	F	4	3	1	3	1	0	4	0	0	0	0	0	0	0	0	4	0	4	0	0	2	0	0	0	0	0	0	0	0	0	8	4	2	14	40	315	2	0	0	0	0	4
43	1	3	12	2	28	1	F	3	3	1	3	1	4	4	4	2	2	4	4	4	4	2	4	4	2	4	0	4	4	2	4	4	2	2	4	4	4	24	24	34	82	90	230	2	2	4	4	4	2
3	1	3	1	1	48	2	M	1	1	1	2	2	2	4	2	2	2	2	0	2	0	0	2	4	0	0	0	0	0	2	0	0	0	0	2	0	2	10	8	10	28	50	333	2	2	0	2	0	0
67	1	3	1	1	63	3	F	0	1	1	2	2	4	4	4	0	4	4	0	4	4	0	4	4	4	4	0	4	4	0	4	4	4	4	4	4	4	24	24	32	80	75	93	2
39	1	1	2	1	65	3	M	1	1	1	2	2	0	2	0	0	4	0	0	0	0	0	0	0	4	0	0	0	0	0	0	0	0	0	2	0	2	6	4	4	14	35	323	2	2	0	0	0	2
47	1	3	2	1	67	3	F	0	1	1	2	2	4	4	4	0	4	0	0	4	0	0	0	0	0	4	0	0	0	4	0	4	0	0	4	4	0	8	16	16	40	35	223	2	4	0	0	2	0
18	1	1	3	1	45	2	F	1	1	1	2	2	4	4	4	0	4	4	4	4	4	0	4	0	4	0	0	4	2	4	0	4	0	0	4	4	4	22	20	24	66	75	300	2	0	0	0	0	0
35	1	2	4	1	50	2	F	1	1	1	2	2	2	4	2	0	2	4	4	4	0	0	4	4	2	0	0	0	4	0	0	0	4	2	4	4	4	20	14	20	54	75	318	2	4	0	4	4	2
6	1	5	6	1	27	1	F	1	1	1	2	2	2	4	4	0	2	2	0	2	0	4	4	2	4	4	4	0	0	4	0	0	4	4	4	2	2	14	28	16	58	49	313	2	4	0	0	2	4
31	1	3	6	1	45	2	M	1	1	1	2	2	2	4	4	0	4	4	4	4	0	4	4	0	4	4	0	4	4	4	0	0	4	4	4	4	2	20	24	28	72	80	302	2	4	0	4	4	2
25	1	5	9	2	48	2	M	1	1	1	2	2	0	4	4	0	0	0	2	0	0	0	0	2	2	4	0	0	2	0	2	2	2	0	4	2	2	6	12	16	34	45	215	2	4	2	2	2	2
32	1	2	12	2	44	2	F	1	1	1	2	2	4	4	4	4	4	2	2	4	4	4	4	4	4	0	0	4	4	4	2	4	4	4	4	4	4	28	32	26	86	50	257	2	4	4	4	4	4
7	1	5	12	2	73	3	M	0	1	1	2	2	4	4	0	0	2	0	0	2	0	0	0	0	0	2	0	0	0	0	0	0	0	0	4	0	0	6	8	4	18	27	333	2
54	1	3	12	2	77	3	M	0	1	1	2	2	2	0	0	0	2	0	0	0	0	0	0	0	2	0	0	0	2	0	0	0	0	0	0	0	2	8	0	2	10	40	228	2
41	1	1	24	2	68	3	F	0	1	1	2	2	2	4	2	0	2	2	0	0	4	0	2	2	4	4	0	4	2	0	0	4	4	0	4	2	0	10	20	18	48	70	312	2	4	0	0	2	4
68	1	5	84	2	49	2	F	0	1	1	2	2	0	2	0	0	0	0	0	0	0	0	2	0	0	0	0	0	2	0	0	0	0	0	2	2	0	4	4	2	10	25	339	2
23	1	5	1	1	21	1	M	2	2	1	2	2	0	4	4	4	2	4	2	4	4	2	4	4	0	4	0	4	4	4	2	4	4	4	4	2	4	20	30	28	78	80	276	2	4	2	4	4	2
58	1	4	1	1	24	1	F	2	2	1	2	2	2	4	0	4	4	2	4	4	0	0	4	4	4	4	0	0	0	4	0	0	4	0	4	2	2	20	16	20	56	45	282	2	4	2	0	2	4
37	1	5	2	1	19	1	M	2	2	1	2	2	0	4	0	0	4	2	0	4	0	0	4	0	0	0	0	0	0	0	0	0	0	0	2	2	4	12	6	8	26	50	226	2	4	0	0	2	0
66	1	2	12	2	46	2	M	2	2	1	2	2	4	2	4	2	4	4	4	0	4	2	4	4	4	4	4	4	2	2	2	4	4	4	4	4	4	20	30	34	84	55	192	2	4	2	2	4	4
62	1	4	36	2	39	2	F	2	2	1	2	2	2	4	4	4	4	4	4	2	4	4	4	4	4	4	0	2	4	2	2	0	2	2	4	4	2	22	22	32	76	60	309	2	4	0	4	4	4
15	1	1	1	1	63	3	M	3	3	1	2	2	0	0	4	0	4	2	0	2	0	0	0	2	4	4	0	0	0	2	0	0	0	0	0	2	2	8	2	18	28	35	331	2	0	0	0	2	4
1	1	1	6	1	57	2	F	3	3	1	2	2	2	4	4	0	2	4	4	4	4	4	4	4	4	4	0	4	0	4	4	4	4	4	4	4	4	18	32	34	84	61	258	2	4	4	4	4	0
64	1	3	12	2	36	2	M	3	3	1	2	2	0	4	4	0	4	4	4	0	4	4	4	0	4	4	0	4	4	4	0	4	4	4	4	4	4	16	32	28	76	80	52	2	4	4	4	4	4
24	1	1	24	2	40	2	F	3	3	1	2	2	2	4	4	4	2	4	2	2	0	0	2	4	4	0	0	0	2	2	0	0	0	0	2	2	0	16	8	18	42	35	310	2	2	2	0	4	4
52	1	3	1	1	33	2	M	1	1	1	1	1	2	4	4	4	4	4	4	4	4	4	4	4	0	4	4	4	4	4	4	0	0	0	4	4	0	18	24	36	78	40	61	1	0	4	4	4	2
5	1	3	1	1	37	2	F	1	1	1	1	1	2	4	0	0	4	0	4	4	4	2	2	0	2	2	0	2	2	2	2	0	2	2	2	2	0	12	18	16	46	56	286	1	0	2	2	2	2
56	1	3	2	1	36	2	M	1	1	1	1	1	2	4	0	0	4	2	0	0	0	4	4	2	4	0	0	0	0	2	2	2	2	2	4	0	2	12	20	10	42	60	315	1
59	1	3	2	1	39	2	F	0	1	1	1	1	2	4	4	4	2	2	0	2	0	0	4	4	2	0	0	0	2	2	2	0	0	0	4	0	2	18	10	14	42	60	319	1	0	2	2	2	4
42	1	2	2	1	47	2	F	0	1	1	1	1	4	4	0	0	4	0	0	2	0	0	4	4	4	0	0	0	0	4	2	0	2	0	4	0	4	18	14	10	42	50	343	1	4	0	0	0	4
4	1	5	4	1	63	3	F	0	1	1	1	1	2	4	0	0	4	0	0	2	0	0	2	0	4	0	0	0	0	2	0	0	0	0	0	0	0	10	6	4	20	33	251	1	0	0	0	0	2
51	1	5	12	2	18	1	M	1	1	1	1	1	0	4	2	0	2	2	0	0	0	0	4	0	0	0	0	0	0	4	0	0	0	2	0	4	0	4	10	10	24	45	318	1	2	2	0	2	2
30	1	3	12	2	45	2	M	1	1	1	1	1	0	4	4	4	0	4	4	0	4	4	0	4	0	4	2	2	4	0	0	4	0	0	4	0	4	12	22	22	56	60	329	1	4	2	4	0	0
50	1	3	12	2	47	2	M	1	1	1	1	1	4	4	4	0	2	4	0	0	0	0	2	2	4	0	0	0	0	4	0	0	4	2	4	0	0	10	18	12	40	30	277	1	2	0	0	0	0
55	1	3	12	2	62	3	F	0	1	1	1	1	4	4	4	4	4	4	0	4	4	4	4	4	4	4	0	4	4	4	4	0	4	4	4	4	4	28	28	32	88	70	84	1	4	4	4	4	4
9	1	5	120	2	34	2	M	1	1	1	1	1	2	2	4	4	0	4	2	4	4	4	4	4	0	4	2	4	4	4	4	4	4	2	4	4	4	22	30	30	82	78	122	1
10	1	2	168	2	66	3	M	0	1	1	1	1	0	4	4	2	4	2	0	0	4	4	4	0	0	4	0	2	0	2	0	0	4	0	4	0	0	6	22	16	44	65	341	1	4	0	0	4	2
63	1	5	6	1	18	1	M	2	2	1	1	1	0	4	0	0	0	0	4	0	0	0	0	4	0	0	4	0	0	0	0	0	4	4	4	4	0	0	20	12	32	40	342	1	4	0	0	4	0
12	1	5	7	2	42	2	M	2	2	1	1	1	4	4	4	4	0	4	2	4	4	2	2	2	0	4	2	4	0	2	2	4	4	2	2	4	4	18	26	26	70	65	118	1	4	4	2	4	0
65	1	3	1	1	36	2	F	3	3	1	1	1	4	4	0	4	0	0	0	2	0	0	4	4	0	0	0	0	0	4	0	0	0	0	0	0	4	18	8	4	30	45	254	1	0	0	0	0	0
48	1	1	2	1	37	2	F	3	3	1	1	1	0	4	4	4	4	4	4	4	4	2	4	4	4	4	0	4	2	2	0	4	0	0	4	4	2	20	20	32	72	60	333	1	4	0	0	2	4
33	1	3	2	1	57	2	M	4	3	1	1	1	2	0	0	0	2	0	0	2	4	0	4	4	0	0	0	4	0	4	2	0	0	2	4	0	4	12	14	12	38	70	333	1	0	0	0	2	0
34	1	3	12	2	27	1	M	4	3	1	1	1	2	4	0	4	2	0	2	2	0	4	0	2	0	0	0	2	0	4	2	0	4	4	4	4	2	10	24	14	48	60	276	1	4	2	0	2	2
22	1	3	1	1	25	1	M	1	1	1	3	2	4	4	4	4	4	4	4	4	0	4	4	4	4	4	2	4	4	2	0	0	4	4	4	4	4	28	24	32	84	90	222	1	4	4	4	4	4
2	1	3	1	1	58	2	F	0	1	1	3	2	4	4	4	4	4	4	0	4	4	0	4	4	4	4	0	2	2	0	2	0	2	0	2	0	2	24	12	24	60	67	243	1	2	4	0	2	2
53	1	3	1	1	63	3	M	0	1	1	3	2	2	4	2	0	2	4	0	4	0	0	2	4	4	2	0	4	4	4	4	0	4	2	4	4	4	20	18	26	64	75	198	1	4	0	4	4	4
49	1	3	2	1	36	2	F	0	1	1	3	2	0	2	2	0	2	2	0	4	4	0	0	2	2	0	0	4	2	0	0	0	2	2	2	2	0	8	12	14	34	55	293	1	0	4	0	4	4
17	1	2	2	1	68	3	M	1	1	1	3	2	0	4	2	0	0	2	2	0	4	0	0	0	0	0	0	4	0	2	0	0	0	0	4	0	0	0	14	10	24	40	297	1	4	0	0	0	0
70	1	5	2	1	77	3	M	0	1	1	3	2	4	4	2	0	4	2	0	0	2	0	4	4	0	0	0	2	0	0	0	0	4	2	4	0	4	12	16	14	42	35	71	1
13	1	3	12	2	68	3	F	0	1	1	3	2	4	4	4	0	4	4	0	4	4	0	4	0	4	4	0	4	4	0	4	4	0	0	4	4	4	24	16	28	68	75	181	1	4	4	0	4	4
44	1	5	84	2	18	1	F	0	1	1	3	2	4	4	4	4	2	4	0	4	4	4	0	4	4	2	0	4	0	4	0	0	0	0	4	0	0	16	20	20	56	65	217	1	4	2	0	0	4
57	1	5	2	1	24	1	F	2	2	1	3	2	2	4	4	0	0	0	4	4	4	0	0	4	0	4	0	4	0	4	0	4	0	0	4	0	2	8	20	20	48	65	315	1	4	0	2	0	0
45	1	5	2	1	35	2	M	2	2	1	3	2	2	4	2	4	2	4	2	2	2	2	4	2	2	2	4	0	2	2	2	2	2	4	4	2	4	20	26	18	64	60	335	1	4	2	2	2	0
46	1	2	6	1	42	2	F	2	2	1	3	2	2	4	0	2	0	4	4	2	0	0	4	2	0	4	0	0	2	2	4	0	0	2	2	2	2	14	10	20	44	55	190	1	2	2	0	2	2
60	1	3	1	1	60	3	M	3	3	1	3	2	4	2	0	0	2	0	2	0	0	0	2	4	2	0	0	0	0	0	0	0	0	0	2	0	4	12	4	8	24	35	358	1	2	0	0	2	0
11	1	5	2	1	34	2	M	3	3	1	3	2	2	2	0	0	0	2	0	0	0	2	0	0	0	0	0	0	0	2	0	2	0	2	2	2	0	2	12	4	18	30	330	1
69	1	4	2	1	43	2	F	4	3	1	3	2	2	4	4	4	2	4	2	2	0	0	2	0	0	2	0	0	0	0	0	0	2	2	0	2	4	14	8	16	38	50	335	1
306	0	0		0	28	1	F	1	1	0		1	0	0	0	0	0	0	0	0	0	0	0	0	0	0	0	0	0	0	0	0	0	0	0	0	0	0	0	0	0
310	0	0		0	33	2	M	1	1	0		1	0	0	0	0	0	0	0	0	0	0	0	0	0	2	0	0	0	0	0	0	0	0	0	0	0	0	0	2	2
320	0	0		0	33	2	F	1	1	0		1	0	0	0	0	0	0	0	0	0	0	0	0	0	0	0	0	0	0	0	0	0	0	0	0	0	0	0	0	0
304	0	0		0	34	2	F	1	1	0		1	0	0	0	0	0	0	0	2	0	0	0	0	0	2	0	0	0	0	0	0	0	0	0	0	0	2	0	2	4
308	0	0		0	41	2	M	1	1	0		1	0	0	0	0	0	0	0	0	0	0	0	0	0	0	0	0	0	0	0	0	0	0	0	0	0	0	0	0	0
311	0	0		0	42	2	F	1	1	0		1	0	0	0	0	0	0	0	0	0	0	0	2	0	0	0	0	0	0	0	0	0	0	0	0	0	0	0	2	2
327	0	0		0	46	2	F	1	1	0		1	0	0	0	0	0	0	0	0	0	0	0	0	0	0	0	0	0	0	0	0	0	0	0	0	0	0	0	0	0
314	0	0		0	55	2	F	0	1	0		1	0	0	0	0	0	0	0	0	0	0	0	2	0	0	0	0	0	0	0	0	0	0	0	0	0	0	0	2	2
312	0	0		0	62	3	M	0	1	0		1	0	0	0	0	0	0	0	0	0	0	0	0	0	0	0	0	0	0	2	0	0	0	2	0	0	0	2	2	4
316	0	0		0	62	3	M	1	1	0		1	0	0	0	0	0	0	0	0	0	0	0	0	0	0	0	0	0	0	0	0	0	0	0	0	0	0	0	0	0
318	0	0		0	64	3	F	0	1	0		1	0	0	0	0	2	0	0	0	0	0	0	0	0	0	0	0	0	0	0	0	0	0	0	0	0	0	0	2	2
309	0	0		0	67	3	F	0	1	0		1	0	0	0	0	0	0	2	0	0	0	0	4	0	0	0	0	0	0	0	0	0	0	0	0	0	0	0	6	6
344	0	0		0	68	3	F	0	1	0		1	0	0	0	0	2	0	2	0	0	0	2	2	0	0	0	0	0	2	0	0	0	0	0	0	0	2	2	6	10
176	1	3	1	1	39	2	F	1	1	0		1	4	4	0	0	4	0	2	4	0	0	4	4	4	4	0	0	2	2	4	2	2	2	2	2	4	22	14	20	56	45	266
288	1	1	1	1	47	2	F	1	1	0		1	0	4	0	0	0	4	4	0	0	0	0	4	0	4	0	0	4	2	0	0	0	2	0	0	4	8	8	16	32	30	358
79	1	3	1	1	47	2	M	1	1	0		1	0	2	4	0	4	4	0	0	4	0	0	0	0	4	0	0	4	0	0	0	0	0	0	0	0	4	6	16	26	45	227
78	1	1	1	1	62	3	F	0	1	0		1	4	4	0	2	4	4	4	4	4	0	4	4	4	0	0	2	4	2	4	4	2	0	4	0	4	26	20	22	68	55	303
185	1	3	1	1	63	3	F	0	1	0		1	4	4	0	0	2	2	0	0	0	0	2	4	4	4	0	0	2	4	0	0	4	0	4	0	2	14	16	12	42	30	206
162	1	1	1	1	69	3	M	0	1	0		1	0	2	4	4	4	4	0	4	4	4	0	0	2	4	4	4	4	0	0	4	4	0	4	4	4	18	26	24	68	50	360
134	1	3	2	1	32	2	F	1	1	0		1	4	4	0	0	4	0	4	4	0	0	4	4	4	0	0	0	0	4	0	4	0	4	0	0	4	20	16	12	48	80	249
263	1	3	2	1	39	2	F	1	1	0		1	4	4	2	0	4	4	4	2	0	0	2	4	2	2	0	0	2	2	0	0	0	2	0	2	4	16	8	22	46	30	340
157	1	4	2	1	39	2	F	1	1	0		1	4	4	4	2	4	4	4	4	4	0	4	4	2	4	0	0	4	4	0	4	4	2	4	4	4	24	26	28	78	80	212
260	1	5	2	1	40	2	F	0	1	0		1	4	4	4	0	0	4	0	0	0	0	4	0	4	0	0	0	2	4	0	2	0	2	0	4	4	18	12	12	42	40	343
294	1	1	2	1	45	2	F	1	1	0		1	4	4	0	4	4	2	0	2	0	0	4	2	4	4	0	0	0	0	2	4	0	2	2	0	4	22	12	14	48	55	265
88	1	3	2	1	67	3	F	0	1	0		1	4	4	0	0	2	0	0	0	0	0	0	0	0	0	0	0	0	0	0	0	0	0	0	0	0	4	4	2	10	50	286
80	1	1	2	1	73	3	F	0	1	0		1	4	4	4	4	4	4	0	4	4	4	4	4	4	4	0	4	4	4	4	0	4	4	4	4	2	26	28	32	86	70	248
289	1	1	3	1	50	2	F	0	1	0		1	2	4	0	0	4	0	0	4	0	0	4	4	4	2	0	0	4	4	2	0	0	0	0	0	2	20	8	12	40	30	229
287	1	1	3	1	64	3	F	0	1	0		1	0	2	4	0	4	0	0	0	0	0	0	2	4	4	0	0	4	0	0	0	2	0	0	0	0	8	4	14	26	35	210
286	1	3	3	1	79	3	M	0	1	0		1	4	4	0	0	2	2	0	0	0	0	4	4	2	4	0	0	4	4	0	0	0	0	0	0	4	18	8	12	38	40	121
262	1	3	4	1	36	2	F	1	1	0		1	4	4	4	2	0	4	0	2	4	0	4	2	0	4	0	0	0	4	4	0	0	0	0	2	4	16	12	20	48	40	267
255	1	4	4	1	45	2	F	1	1	0		1	4	0	4	0	4	2	4	4	0	0	4	4	4	2	0	0	4	2	0	0	0	0	0	0	4	24	2	20	46	65	312
98	1	3	5	1	30	2	F	1	1	0		1	2	4	4	4	2	4	4	4	4	4	4	4	2	4	4	4	4	0	0	4	4	4	4	2	4	24	32	28	84	80	38
186	1	5	5	1	35	2	M	1	1	0		1	4	4	0	0	4	0	0	0	0	0	0	4	0	0	0	0	2	4	0	0	0	0	4	0	4	10	12	8	30	70	360
264	1	3	5	1	36	2	M	1	1	0		1	4	4	2	0	4	2	0	0	0	2	4	4	4	4	0	0	4	2	2	0	0	4	0	2	4	20	12	20	52	40	201
209	1	5	5	1	36	2	F	0	1	0		1	0	4	4	4	2	4	0	4	4	0	2	4	0	4	2	4	2	4	0	4	4	2	4	2	4	16	28	24	68	55	77
108	1	5	5	1	79	3	F	0	1	0		1	4	4	4	0	4	4	0	0	4	0	0	0	0	4	0	4	4	4	0	4	0	2	2	0	4	12	20	20	52	56	59
158	1	5	8	2	28	1	M	1	1	0		1	0	4	0	2	2	4	0	4	2	4	4	4	0	2	0	2	2	2	0	0	4	2	2	4	4	16	20	18	54	45	147
177	1	4	8	2	45	2	F	0	1	0		1	2	4	4	0	2	4	0	2	0	0	2	4	0	4	0	0	4	4	0	0	2	0	4	2	4	14	14	20	48	45	312
189	1	1	9	2	41	2	F	1	1	0		1	0	4	4	0	2	0	0	0	0	0	4	0	4	4	0	4	0	0	0	0	0	0	0	0	0	8	4	14	26	30	360
161	1	5	11	2	60	3	M	0	1	0		1	0	0	0	0	0	4	0	0	0	4	0	0	0	0	0	0	2	0	0	0	0	0	0	0	0	2	4	4	10	20	336
147	1	5	12	2	35	2	M	0	1	0		1	4	4	0	2	4	4	0	0	0	0	4	4	2	0	0	0	0	4	2	0	0	0	0	0	4	16	8	14	38	50	348
291	1	3	12	2	47	2	F	1	1	0		1	4	4	4	2	4	0	0	0	0	0	4	0	4	4	0	2	0	4	0	0	0	0	0	0	4	18	8	14	40	65	281
143	1	5	12	2	61	3	F	0	1	0		1	2	2	0	2	2	4	4	4	4	0	2	4	2	2	0	4	4	0	0	4	0	0	2	2	4	20	12	22	54	65	263
174	1	3	12	2	66	3	M	0	1	0		1	4	4	0	0	2	4	0	0	0	0	2	4	4	4	0	0	4	2	0	0	4	0	2	0	4	18	12	14	44	40	176
100	1	3	17	2	44	2	F	1	1	0		1	0	4	4	0	4	0	2	2	4	0	2	0	4	4	0	4	0	0	0	0	0	0	0	4	0	8	8	22	38	60	279
179	1	5	24	2	36	2	F	1	1	0		1	0	4	4	4	2	4	0	0	0	0	0	0	0	0	0	0	0	4	0	0	4	0	4	4	0	4	16	14	34	25	345
175	1	3	24	2	44	2	M	0	1	0		1	0	4	4	0	4	2	0	0	0	0	2	0	2	2	0	0	4	4	0	0	0	0	0	0	0	8	8	12	28	40	345
76	1	5	24	2	50	2	F	1	1	0		1	4	4	4	0	4	4	4	4	0	0	4	0	4	4	0	4	4	4	4	0	0	0	2	4	4	24	10	32	66	80	191
298	1	5	24	2	59	2	F	0	1	0		1	4	4	4	0	2	2	0	0	0	0	4	4	0	0	0	0	4	0	4	0	0	0	0	0	4	16	4	16	36
75	1	2	24	2	61	3	M	1	1	0		1	2	4	0	0	2	0	2	0	0	0	4	4	2	4	0	0	0	0	0	0	2	2	2	0	4	12	10	12	34	40	360
146	1	1	24	2	64	3	F	0	1	0		1	4	4	0	0	4	4	0	4	4	0	2	0	4	0	0	0	0	0	0	4	0	0	4	2	4	18	16	10	44	64	295
117	1	3	24	2	64	3	M	0	1	0		1	4	4	4	4	4	4	0	4	4	4	4	4	4	4	4	4	4	0	0	0	4	2	4	4	4	28	26	28	82	70	311
77	1	5	24	2	65	3	F	0	1	0		1	0	4	0	0	2	4	0	0	2	0	0	0	0	0	0	2	2	0	0	0	0	0	4	0	2	4	10	8	22	35	310
132	1	5	24	2	68	3	M	0	1	0		1	2	4	0	0	2	2	0	0	4	0	2	4	2	4	0	0	0	0	0	0	0	0	0	0	2	8	8	12	28	35	360
84	1	5	36	2	41	2	F	1	1	0		1	4	4	0	4	0	0	4	4	0	0	4	0	0	4	0	0	0	4	0	4	2	0	4	0	0	16	18	8	42	50	360
121	1	4	36	2	54	2	F	0	1	0		1	2	2	2	4	2	2	0	2	0	0	2	0	0	2	0	0	0	2	0	0	2	0	4	2	2	12	10	10	32	60	317
256	1	4	60	2	30	2	M	1	1	0		1	4	2	4	4	4	2	0	0	0	0	4	4	2	0	0	0	2	4	0	0	0	2	0	0	4	20	8	14	42	45	330
101	1	3	60	2	44	2	F	1	1	0		1	4	4	4	4	2	4	4	0	0	0	4	0	0	4	0	0	0	4	0	0	0	0	0	0	2	14	8	18	40	57	280
120	1	2	84	2	55	2	F	0	1	0		1	4	4	2	4	4	4	0	4	0	0	2	0	4	4	0	0	2	4	0	0	4	0	4	0	0	20	16	14	50	20	360
212	1	1	84	2	63	3	F	0	1	0		1	4	4	4	0	4	4	0	2	0	0	0	0	2	4	0	0	2	2	0	2	0	2	4	4	4	14	14	20	48	75	304
83	1	1	180	2	64	3	F	0	1	0		1	0	4	2	0	0	2	0	4	0	0	0	0	0	0	0	0	0	0	0	0	0	0	2	0	0	4	6	4	14	40	236
313	0	0		0	18	1	F	2	2	0		1	0	0	0	0	0	0	0	0	0	0	0	0	0	0	0	0	0	0	0	0	0	0	0	0	0	0	0	0	0
345	0	0		0	19	1	F	2	2	0		1	0	0	0	0	2	0	0	2	0	0	4	4	0	0	0	0	0	0	0	0	0	0	0	0	2	8	0	6	14
315	0	0		0	23	1	F	2	2	0		1	0	0	0	0	2	0	0	2	0	0	0	0	0	0	0	0	0	0	4	0	0	0	0	0	0	2	0	6	8
305	0	0		0	30	2	M	2	2	0		1	0	0	0	0	0	0	2	0	0	0	2	2	0	0	0	0	0	0	0	0	0	0	0	0	0	2	0	4	6
319	0	0		0	34	2	F	2	2	0		1	0	0	0	0	2	0	4	0	0	0	0	0	0	0	0	0	0	4	0	0	0	0	0	0	2	2	4	6	12
317	0	0		0	39	2	M	2	2	0		1	0	0	0	0	0	0	0	0	0	0	0	0	0	0	0	0	0	0	0	0	0	0	0	0	0	0	0	0	0
342	0	0		0	48	2	M	2	2	0		1	0	0	0	0	0	0	0	0	0	0	0	2	0	0	0	0	0	0	0	0	0	0	0	0	0	0	0	2	2
307	0	0		0	60	3	F	2	2	0		1	0	0	0	0	0	0	0	0	0	0	0	2	0	0	0	0	0	2	0	0	0	0	0	0	0	0	2	2	4
343	0	0		0	74	3	F	2	2	0		1	0	0	2	0	0	0	0	0	0	0	0	4	0	0	0	0	0	4	4	0	0	0	2	0	4	4	6	10	20
173	1	5	1	1	21	1	F	2	2	0		1	0	4	2	2	0	0	0	4	0	0	4	4	0	2	0	0	0	2	0	0	0	0	2	0	0	10	8	8	26	20	328
293	1	5	1	1	23	1	M	2	2	0		1	2	4	0	0	0	0	2	0	0	0	4	4	0	0	0	0	0	4	0	0	0	2	0	2	2	8	10	8	26	50	299
141	1	3	1	1	26	1	M	2	2	0		1	0	4	4	2	4	0	0	0	0	0	4	0	2	4	0	0	2	2	0	0	4	0	4	4	0	10	14	16	40	65	147
94	1	4	1	1	30	2	F	2	2	0		1	4	4	0	0	2	0	0	4	4	0	4	0	4	4	0	4	0	4	4	4	0	4	4	4	4	20	24	18	62	75	72
290	1	5	1	1	49	2	M	2	2	0		1	4	4	2	2	4	0	0	0	0	0	4	2	4	0	0	0	0	2	4	0	0	0	0	0	4	18	6	12	36	50	323
93	1	3	1	1	50	2	M	2	2	0		1	4	4	4	0	4	0	0	4	0	0	4	4	4	0	0	4	0	0	0	0	0	0	0	0	4	20	4	16	40	50	354
97	1	3	2	1	30	2	M	2	2	0		1	2	4	4	4	2	4	2	4	0	4	4	4	4	4	4	4	4	4	2	0	4	4	4	4	4	26	28	30	84	38	247
252	1	3	2	1	53	2	M	2	2	0		1	2	4	4	0	4	2	0	0	0	0	2	4	4	0	0	0	4	4	0	0	0	2	0	0	4	16	10	14	40	50	303
135	1	5	2	1	71	3	M	2	2	0		1	0	4	2	0	2	2	4	0	2	0	4	0	2	4	0	0	4	0	0	0	0	0	0	0	2	12	6	14	32	35	266
259	1	5	3	1	34	2	M	2	2	0		1	2	4	4	2	0	0	2	0	0	0	4	0	0	4	0	0	2	2	0	0	0	2	0	2	4	14	8	12	34	50	336
123	1	3	5	1	20	1	M	2	2	0		1	2	4	4	4	4	4	4	4	4	4	4	2	4	4	4	4	4	4	0	0	4	4	4	4	4	26	32	30	88	75	174
148	1	3	5	1	40	2	F	2	2	0		1	0	4	0	2	4	4	0	4	0	0	2	2	2	4	0	0	0	4	0	4	4	2	0	0	2	12	18	14	44	55	249
74	1	5	6	1	18	1	F	2	2	0		1	0	4	0	0	2	0	4	2	4	0	4	4	0	0	4	2	0	2	4	4	2	2	2	0	2	8	24	16	48	65	251
213	1	5	6	1	34	2	F	2	2	0		1	0	4	2	4	4	0	2	0	0	0	4	4	4	0	0	0	4	2	4	0	0	2	4	0	2	18	12	16	46	60
215	1	5	6	1	34	2	F	2	2	0		1	4	4	2	0	4	0	0	0	0	0	4	4	4	4	0	0	0	0	0	0	0	2	0	0	0	12	6	14	32	40
144	1	5	8	2	38	2	F	2	2	0		1	0	4	0	0	0	4	4	2	2	0	4	0	0	4	0	0	0	0	0	0	2	4	0	2	0	6	12	14	32	40	226
254	1	5	9	2	29	1	F	2	2	0		1	2	4	4	2	0	4	2	4	0	2	4	4	2	0	0	0	2	4	0	0	0	0	0	0	0	16	10	14	40	35	302
178	1	5	10	2	28	1	F	2	2	0		1	4	4	2	4	4	2	4	4	0	0	4	4	2	4	0	0	4	2	2	0	0	0	0	0	4	26	6	22	54	80	311
130	1	3	12	2	22	1	F	2	2	0		1	0	4	0	0	0	2	0	2	0	0	0	4	0	0	0	0	0	4	2	0	4	0	4	0	2	4	16	8	28	40	232
133	1	5	12	2	23	1	F	2	2	0		1	4	4	0	0	0	0	0	4	0	0	0	0	0	0	0	0	0	4	0	0	0	0	0	0	2	10	8	0	18	35	182
166	1	5	12	2	37	2	F	2	2	0		1	0	4	0	0	0	0	0	2	0	0	0	4	0	0	0	0	0	0	2	0	0	0	0	0	2	4	4	6	14	40	310
297	1	5	12	2	37	2	F	2	2	0		1	0	2	0	0	2	0	0	4	0	0	2	0	0	0	0	0	2	0	0	0	0	0	0	0	0	8	2	2	12	40	360
208	1	3	24	2	40	2	F	2	2	0		1	4	4	4	0	4	2	0	4	4	0	4	4	4	4	0	2	2	2	0	0	4	0	4	2	2	20	18	22	60	65	330
160	1	2	24	2	46	2	M	2	2	0		1	0	4	4	0	2	2	4	0	0	0	2	4	2	4	0	0	0	2	0	0	0	0	4	2	4	8	10	22	40	50	192
216	1	5	36	2	42	2	F	2	2	0		1	0	0	0	4	0	2	4	2	0	0	4	4	0	0	0	0	4	2	0	0	0	0	0	0	4	18	2	10	30	70	320
131	1	5	36	2	47	2	F	2	2	0		1	4	4	4	0	4	0	4	4	0	0	4	4	4	4	0	0	0	0	4	0	2	0	0	0	4	20	6	24	50	65	167
261	1	3	36	2	60	3	M	2	2	0		1	4	4	4	0	4	4	2	0	0	0	4	4	4	4	0	2	4	4	0	0	2	0	2	2	2	18	12	26	56	70	13
145	1	3	48	2	29	1	F	2	2	0		1	2	4	4	2	2	2	2	4	4	0	2	2	0	4	0	0	0	4	0	0	0	2	0	0	4	14	14	16	44	65	285
102	1	4	1	1	27	1	F	4	3	0		1	2	4	4	2	4	4	4	4	4	2	2	4	0	4	0	4	0	2	0	4	4	2	4	4	4	14	26	32	72	58	296
292	1	1	1	1	29	1	M	4	3	0		1	4	2	0	2	4	0	0	4	0	0	2	0	4	0	0	0	0	2	2	0	0	0	0	2	4	20	4	8	32		336
111	1	1	1	1	41	2	M	3	3	0		1	2	4	0	0	4	0	0	2	0	0	2	4	0	2	0	0	0	0	0	0	0	0	0	0	4	10	4	10	24	35	360
257	1	5	1	1	42	2	M	4	3	0		1	4	0	4	2	2	0	0	0	0	0	4	0	0	0	0	0	4	2	0	0	0	0	0	0	2	16	2	6	24	70
253	1	3	2	1	33	2	M	3	3	0		1	4	0	0	0	4	0	0	0	4	0	4	4	4	0	0	0	4	0	4	0	0	0	0	0	4	20	4	12	36	30	230
99	1	3	5	1	33	2	M	3	3	0		1	0	4	2	0	2	4	0	2	0	0	4	2	2	4	0	0	0	0	0	0	2	2	4	4	2	10	12	18	40	35	360
118	1	5	12	2	28	1	M	4	3	0		1	4	2	0	2	0	0	0	4	0	0	4	4	0	4	0	0	4	4	0	0	0	0	0	0	4	22	6	8	36	55	283
214	1	3	12	2	29	1	M	3	3	0		1	4	4	4	0	4	2	0	0	0	0	4	4	4	0	0	0	0	4	0	0	0	0	0	0	2	14	8	14	36
104	1	3	24	2	24	1	F	4	3	0		1	4	4	0	2	4	2	2	4	2	0	4	4	4	2	0	2	0	2	0	0	0	2	4	4	4	22	14	20	56	63	360
129	1	3	24	2	29	1	F	4	3	0		1	4	4	4	0	4	4	0	2	0	2	2	0	4	4	0	2	0	4	0	0	0	0	4	4	4	16	14	22	52	60	314
124	1	5	24	2	34	2	F	4	3	0		1	4	0	0	0	4	4	4	2	0	0	0	4	0	0	0	0	0	0	4	0	0	0	0	0	4	10	0	20	30	55	286
258	1	3	36	2	48	2	F	4	3	0		1	2	4	0	4	4	4	0	0	0	0	2	4	0	2	0	0	0	4	0	0	0	2	0	2	4	12	10	16	38		224
182	1	2	84	2	28	1	M	4	3	0		1	4	4	4	0	2	4	4	0	0	0	4	4	2	0	0	0	2	4	0	0	2	0	0	0	4	16	10	18	44	70	258
96	1	3	120	2	32	2	M	3	3	0		1	4	4	4	4	4	4	4	2	0	4	4	4	2	2	2	2	4	2	2	0	2	2	4	2	4	24	20	28	72	58	150
335	0	0		0	18	1	F	1	1	0		2	0	0	0	0	0	0	0	0	0	0	0	0	0	0	0	0	0	0	0	0	0	0	0	0	2	2	0	0	2
303	0	0		0	20	1	F	1	1	0		2	0	0	0	0	0	0	0	0	0	0	2	0	0	0	0	0	0	2	0	0	0	0	0	0	0	2	2	0	4
323	0	0		0	21	1	M	0	1	0		2	0	0	0	0	0	0	0	0	0	0	0	0	0	0	0	0	0	0	0	0	0	0	0	0	0	0	0	0	0
328	0	0		0	22	1	F	1	1	0		2	0	0	0	0	0	0	0	0	0	0	0	0	0	0	0	0	0	0	0	0	0	0	0	0	0	0	0	0	0
325	0	0		0	44	2	M	1	1	0		2	0	0	0	0	0	0	0	0	0	0	0	0	0	0	0	0	0	0	0	0	0	0	0	0	2	2	0	0	2
326	0	0		0	44	2	F	0	1	0		2	0	0	0	0	0	0	2	0	0	0	0	0	0	0	0	0	0	0	0	0	0	0	0	0	0	0	0	2	2
322	0	0		0	64	3	M	0	1	0		2	0	0	0	0	0	0	0	0	0	0	2	0	0	0	0	0	0	0	0	0	0	2	0	0	0	2	2	0	4
337	0	0		0	71	3	F	1	1	0		2	0	0	0	2	2	0	0	0	0	0	4	4	0	0	0	0	0	0	4	0	0	0	0	0	0	6	0	10	16
334	0	0		0	75	3	F	0	1	0		2	4	0	0	0	2	0	2	0	0	0	4	4	4	0	0	0	0	2	4	0	0	0	0	0	0	12	2	12	26
249	1	3	1	1	26	1	M	1	1	0		2	2	4	2	0	2	4	0	0	0	0	2	0	0	4	0	0	0	2	0	0	4	2	4	2	2	6	16	14	36	65	309
181	1	5	1	1	31	2	M	0	1	0		2	0	2	0	0	0	0	0	0	2	0	0	4	0	0	0	2	2	4	0	0	0	0	2	0	0	2	10	6	18	45	313
172	1	1	1	1	32	2	F	1	1	0		2	4	4	4	0	4	4	0	0	4	0	4	2	4	4	0	4	0	4	0	4	4	4	4	4	4	16	28	26	70	85	14
71	1	5	1	1	32	2	F	1	1	0		2	4	4	0	2	2	0	2	4	2	2	2	4	2	4	0	2	2	2	4	2	4	2	2	4	4	20	20	22	62	75	183
195	1	5	1	1	34	2	F	0	1	0		2	0	2	0	0	2	0	0	0	0	0	0	2	0	0	0	0	2	0	0	0	2	0	2	0	2	4	6	4	14	50	346
265	1	3	1	1	35	2	M	0	1	0		2	0	4	4	0	2	4	0	4	4	0	2	0	2	4	0	4	4	0	0	0	4	4	4	4	2	14	20	22	56	50	130
269	1	3	1	1	38	2	F	1	1	0		2	4	4	0	0	4	0	4	2	4	0	4	0	4	4	0	4	4	2	0	0	4	2	4	2	4	22	20	18	60	80	121
277	1	3	1	1	38	2	F	1	1	0		2	4	4	4	4	2	0	4	4	4	0	2	4	4	4	0	4	2	2	0	4	4	0	4	4	4	24	22	26	72	40	112
73	1	5	1	1	38	2	M	1	1	0		2	4	4	0	0	0	0	4	0	0	0	0	0	0	0	0	0	0	4	0	0	0	4	0	0	0	4	12	4	20	30	269
89	1	3	1	1	39	2	F	1	1	0		2	4	4	4	0	4	2	0	2	4	4	4	4	0	2	0	4	4	4	2	4	2	4	4	2	4	18	30	24	72	80	37
103	1	3	1	1	42	2	M	0	1	0		2	2	4	4	2	0	4	4	4	4	0	2	4	2	4	0	2	0	0	0	0	0	0	4	4	2	14	12	26	52	45	338
142	1	4	1	1	43	2	F	0	1	0		2	0	4	0	4	0	4	0	0	0	0	0	4	0	4	0	0	0	4	0	0	4	4	4	4	0	4	20	16	40	70	304
153	1	3	1	1	53	2	F	0	1	0		2	2	4	4	0	4	0	0	4	4	4	2	0	2	4	0	2	0	4	0	4	4	2	4	4	2	12	30	18	60	50	347
112	1	1	1	1	54	2	M	1	1	0		2	0	4	4	0	4	4	0	4	4	0	4	0	2	4	4	4	4	0	0	0	0	4	4	4	2	16	20	24	60	70	14
243	1	1	1	1	61	3	F	0	1	0		2	2	4	4	0	4	2	0	4	4	0	2	0	2	4	0	4	2	2	0	4	4	2	4	4	4	16	24	22	62	75	257
206	1	5	1	1	78	3	F	0	1	0		2	2	2	0	0	2	0	0	0	0	0	2	0	0	4	0	0	0	0	0	0	0	0	2	0	0	4	4	6	14	55	360
282	1	3	2	1	25	1	F	0	1	0		2	0	4	0	0	2	0	0	0	2	0	2	2	2	0	0	2	0	0	0	0	2	0	4	0	0	4	12	6	22	35	344
196	1	2	2	1	27	1	F	1	1	0		2	2	4	2	0	2	2	4	2	4	0	4	4	2	4	0	2	2	4	2	4	4	0	4	2	2	14	24	24	62	75	171
227	1	5	2	1	37	2	F	1	1	0		2	2	2	0	0	2	0	0	0	0	0	2	2	0	0	0	0	0	0	0	0	2	0	2	0	2	6	6	4	16
125	1	5	2	1	38	2	F	0	1	0		2	0	4	0	0	2	0	0	0	2	0	2	0	2	4	0	2	2	2	0	4	4	4	4	2	2	8	24	10	42	58	345
246	1	3	2	1	39	2	F	1	1	0		2	0	4	2	0	4	4	0	2	2	0	0	0	4	4	0	2	2	4	0	0	4	2	4	2	2	10	20	18	48	65	326
210	1	1	2	1	48	2	M	1	1	0		2	4	2	0	0	4	0	2	0	0	0	0	0	2	0	0	0	0	0	0	0	0	0	2	0	2	8	4	6	18	40	333
266	1	3	2	1	48	2	M	1	1	0		2	0	4	4	0	0	4	4	0	4	0	2	0	0	4	0	4	0	4	0	0	4	4	4	2	4	6	24	22	52	75	263
300	1	5	2	1	50	2	F	0	1	0		2	2	4	0	2	4	2	0	0	0	0	4	4	2	4	0	0	0	4	0	0	2	2	4	2	2	12	16	16	44	65	335
270	1	3	2	1	51	2	F	0	1	0		2	0	4	0	0	0	4	0	2	0	0	2	0	0	4	0	0	2	4	0	0	4	4	4	2	2	8	20	10	38	65	355
183	1	3	2	1	53	2	F	1	1	0		2	4	4	4	0	4	2	2	2	4	0	4	2	4	4	0	4	4	0	0	0	4	4	4	4	4	22	20	26	68	85	203
203	1	3	2	1	68	3	F	0	1	0		2	0	4	4	0	0	0	0	4	4	0	0	2	0	4	0	4	2	0	0	0	4	0	4	2	0	6	16	16	38	60	182
219	1	1	2	1	73	3	M	1	1	0		2	0	4	2	0	2	0	2	0	2	0	2	0	0	0	0	0	4	0	0	0	0	0	0	0	2	8	6	6	20		249
199	1	3	3	1	32	2	F	0	1	0		2	2	2	0	0	2	2	0	0	0	0	2	0	2	0	0	0	0	0	0	0	0	0	2	0	4	10	4	4	18	30	345
202	1	3	3	1	37	2	M	0	1	0		2	4	4	0	0	4	4	0	2	0	0	4	2	4	4	2	0	4	0	0	4	4	2	0	2	4	22	16	16	54	40	118
92	1	5	3	1	45	2	F	0	1	0		2	0	4	4	0	2	4	0	4	4	0	4	4	0	4	0	4	4	2	0	4	4	4	4	4	2	14	26	26	66	80	157
90	1	1	3	1	55	2	F	0	1	0		2	4	4	4	0	4	2	0	4	4	0	4	4	4	4	0	4	4	0	0	4	4	0	4	4	4	24	20	26	70	60	141
228	1	5	3	1	69	3	F	0	1	0		2	0	4	2	4	2	2	0	0	0	0	4	4	2	4	0	0	4	0	4	0	4	2	4	4	4	18	14	22	54	80	128
281	1	3	4	1	47	2	M	1	1	0		2	0	4	4	0	2	4	2	2	0	0	2	0	2	4	0	0	2	0	0	0	0	4	4	4	4	12	12	20	44	70	276
116	1	5	4	1	67	3	M	1	1	0		2	0	4	0	0	4	0	0	0	0	0	0	4	2	0	0	0	0	0	0	0	2	0	4	0	0	2	10	8	20	50	250
200	1	5	5	1	31	2	M	0	1	0		2	0	4	0	0	2	0	0	0	4	0	2	2	0	2	0	4	0	4	0	0	4	2	4	2	2	4	22	12	38	50	334
154	1	4	5	1	46	2	F	1	1	0		2	0	4	4	0	2	2	4	0	0	0	4	4	0	4	0	0	4	4	0	0	4	4	4	4	2	10	20	24	54	60	338
91	1	3	6	1	42	2	M	0	1	0		2	2	2	0	0	2	4	2	0	0	0	0	0	4	0	0	0	0	0	0	0	0	0	0	0	0	6	2	8	16	20	355
245	1	5	6	1	79	3	F	0	1	0		2	2	4	0	0	2	2	0	0	0	2	2	0	2	0	0	0	0	0	0	0	4	2	4	0	2	8	16	4	28	55	80
295	1	3	7	2	73	3	F	0	1	0		2	2	4	0	0	2	0	0	0	4	0	0	0	2	0	0	2	0	0	0	0	4	0	4	0	2	6	16	4	26	40	259
198	1	4	8	2	61	3	F	0	1	0		2	0	4	4	2	4	2	0	0	0	4	4	4	4	4	0	0	4	4	0	0	4	4	4	4	4	18	24	22	64	70	194
230	1	1	9	2	63	3	F	1	1	0		2	4	4	0	0	2	0	2	0	0	0	4	0	4	0	0	0	0	0	0	0	4	0	4	0	4	16	12	4	32	80	310
164	1	5	10	2	45	2	F	0	1	0		2	2	4	0	0	0	0	0	0	0	0	2	4	0	4	0	0	4	4	0	0	4	0	4	0	2	10	16	8	34	70	323
299	1	5	12	2	35	2	F	1	1	0		2	0	0	0	0	0	2	4	0	0	0	0	2	0	0	0	0	2	2	0	0	2	2	0	0	4	6	6	8	20	50	142
95	1	3	12	2	46	2	M	1	1	0		2	2	2	0	0	2	0	2	0	0	0	4	2	4	2	0	0	0	0	0	0	2	0	0	0	2	12	4	8	24	54	360
238	1	2	12	2	55	2	M	1	1	0		2	0	2	2	0	0	0	0	0	2	0	2	0	0	0	0	0	2	0	0	0	0	0	2	0	0	4	6	2	12	50
128	1	5	12	2	60	3	F	0	1	0		2	2	2	0	0	0	0	0	0	4	0	0	4	0	0	0	4	0	0	0	0	0	0	0	0	0	2	6	8	16	40	360
234	1	1	12	2	61	3	F	0	1	0		2	0	2	0	0	2	0	0	0	0	0	2	0	0	0	0	0	0	0	0	0	2	0	2	0	0	2	6	2	10	55	157
127	1	2	12	2	68	3	M	1	1	0		2	0	2	0	0	2	0	0	0	0	0	2	0	2	0	0	0	0	0	0	0	0	0	2	0	0	4	4	2	10	30	253
87	1	3	12	2	69	3	F	1	1	0		2	0	2	0	0	0	0	0	0	0	0	0	0	0	0	0	0	0	0	0	0	2	0	2	0	2	2	6	0	8	10	313
165	1	5	12	2	69	3	F	0	1	0		2	2	2	0	0	2	0	0	0	0	4	2	0	0	4	0	0	0	0	0	0	0	0	2	0	2	6	8	6	20	30	360
272	1	2	12	2	70	3	F	0	1	0		2	0	4	4	0	2	2	0	2	4	0	0	0	0	4	0	4	0	4	0	0	4	4	4	4	0	2	24	20	46	100	180
86	1	3	12	2	79	3	F	0	1	0		2	0	2	0	0	0	0	0	2	0	0	0	0	0	0	0	0	0	2	0	0	2	2	2	0	0	2	10	0	12	20	220
204	1	3	14	2	41	2	F	1	1	0		2	4	4	2	0	2	2	4	0	2	0	4	4	0	0	0	2	4	2	0	2	4	2	4	2	2	14	20	18	52	80	318
82	1	5	24	2	27	1	M	1	1	0		2	0	4	0	0	2	0	0	2	0	0	0	0	0	0	0	0	0	2	0	0	0	0	4	0	2	4	10	2	16	50	234
170	1	4	24	2	31	2	F	1	1	0		2	0	4	0	0	4	4	0	0	4	0	0	4	0	4	0	4	4	0	0	0	4	0	4	0	2	6	16	20	42	75	311
169	1	5	24	2	33	2	F	0	1	0		2	2	4	0	0	2	0	0	0	0	0	4	2	2	0	0	0	0	2	4	0	0	0	4	0	4	12	10	8	30	40	360
137	1	3	24	2	35	2	F	0	1	0		2	4	4	2	0	2	4	0	0	4	0	4	4	0	0	0	4	4	4	0	0	4	4	4	2	4	16	24	18	58	70	241
235	1	5	24	2	39	2	M	1	1	0		2	0	4	2	0	0	4	0	0	0	0	0	4	4	4	0	0	2	4	4	0	4	4	4	2	4	10	20	20	50	85	311
105	1	2	24	2	42	2	M	0	1	0		2	4	4	0	0	2	0	0	0	0	0	4	0	0	0	0	0	0	0	0	0	4	0	4	0	0	8	12	2	22	40	333
167	1	3	24	2	53	2	F	1	1	0		2	4	4	4	0	4	4	2	4	4	0	2	2	4	4	0	4	2	2	4	0	4	4	4	4	4	20	22	32	74	75	8
138	1	1	24	2	58	2	F	1	1	0		2	2	4	2	2	4	2	0	2	4	0	4	0	2	0	0	4	2	2	0	0	4	2	4	2	2	16	20	14	50	65	322
226	1	1	24	2	67	3	M	1	1	0		2	0	2	0	0	2	0	0	0	2	0	2	0	2	0	0	0	0	0	0	0	0	0	2	0	0	4	6	2	12	30	360
113	1	5	24	2	73	3	F	0	1	0		2	4	4	4	0	2	4	0	2	4	0	4	4	4	4	0	4	4	4	4	0	4	4	4	4	4	22	24	30	76	70	240
191	1	2	36	2	36	2	M	1	1	0		2	2	4	4	4	0	4	0	0	2	0	2	4	2	4	0	2	4	0	0	2	4	2	4	4	4	18	18	22	58	75	260
280	1	3	36	2	51	2	F	1	1	0		2	2	4	0	2	4	2	0	0	4	0	0	2	4	0	0	4	2	2	0	0	4	2	4	2	2	12	20	14	46	95	318
197	1	3	60	2	35	2	F	1	1	0		2	2	4	0	0	2	4	0	0	0	0	4	0	2	4	0	0	0	0	0	0	0	0	4	2	4	12	8	12	32	50	342
126	1	5	60	2	40	2	F	0	1	0		2	2	4	0	0	4	0	0	0	4	0	2	0	4	4	0	0	0	0	0	2	0	0	4	0	4	12	14	8	34	45	339
273	1	4	60	2	41	2	F	1	1	0		2	4	4	2	4	4	0	2	0	0	2	4	4	0	4	0	0	2	4	4	0	4	0	4	2	2	16	18	22	56	70	293
285	1	3	60	2	50	2	F	0	1	0		2	4	4	4	0	4	0	0	2	2	4	4	4	2	4	0	0	2	4	4	4	4	0	4	4	4	18	26	24	68	100	356
301	1	5	73	2	43	2	M	1	1	0		2	0	2	0	0	0	0	2	0	0	0	0	4	0	0	0	0	0	2	0	0	2	0	2	0	4	4	8	6	18	50	360
156	1	3	84	2	44	2	F	1	1	0		2	2	4	0	0	2	0	4	2	0	0	0	0	0	0	0	0	0	0	0	0	4	0	4	0	2	6	12	6	24	33	295
218	1	5	120	2	41	2	M	1	1	0		2	2	2	0	0	2	0	0	0	0	0	2	4	0	0	0	0	0	0	0	0	0	0	2	0	0	4	4	6	14	30	341
324	0	0		0	19	1	M	2	2	0		2	0	0	0	0	0	0	0	0	0	0	0	2	0	0	0	0	0	0	0	0	0	0	0	0	0	0	0	2	2
338	0	0		0	19	1	F	2	2	0		2	2	0	0	0	2	0	0	0	0	0	2	0	2	0	0	0	0	0	0	0	0	0	0	0	0	6	0	2	8
336	0	0		0	20	1	F	2	2	0		2	0	0	0	0	0	0	0	0	0	0	4	4	0	0	0	0	0	0	0	0	0	0	0	0	2	6	0	4	10
330	0	0		0	39	2	F	2	2	0		2	0	0	0	0	0	0	0	0	0	0	0	0	0	0	0	0	0	0	0	0	0	0	0	0	0	0	0	0	0
321	0	0		0	55	2	F	2	2	0		2	0	0	0	0	0	0	0	2	0	0	0	0	0	4	0	0	0	0	0	0	0	0	0	0	0	2	0	4	6
171	1	5	1	1	20	1	M	2	2	0		2	0	4	4	0	2	4	0	0	0	0	4	0	0	4	0	0	2	4	0	0	4	4	4	4	2	8	20	18	46	65	228
223	1	3	1	1	21	1	M	2	2	0		2	4	4	0	0	0	0	0	0	0	0	4	4	0	0	0	0	0	0	4	0	0	0	4	0	4	12	8	8	28	40	194
247	1	1	1	1	26	1	F	2	2	0		2	0	2	0	0	2	0	0	0	2	0	0	0	0	0	0	0	0	0	0	0	2	0	2	0	0	0	8	2	10	30
140	1	3	1	1	29	1	F	2	2	0		2	2	4	4	2	2	0	4	2	4	0	4	0	4	4	0	4	2	4	0	0	4	4	4	2	2	18	24	20	62	60	166
136	1	4	1	1	30	2	F	2	2	0		2	0	2	0	0	2	2	4	0	0	0	0	0	0	0	0	0	2	4	0	0	0	2	2	0	2	4	10	8	22	45	360
106	1	4	1	1	36	2	F	2	2	0		2	4	4	2	4	4	2	4	4	2	2	4	4	4	4	0	2	2	4	4	2	4	4	2	4	4	26	24	30	80	75	262
107	1	3	1	1	46	2	M	2	2	0		2	2	4	2	4	0	4	4	2	2	0	4	4	4	4	2	2	2	4	0	2	2	2	0	2	4	22	18	22	62	55	279
192	1	3	2	1	23	1	F	2	2	0		2	2	4	0	0	0	0	0	0	0	0	2	4	2	4	0	0	2	0	0	0	0	0	4	2	2	10	8	10	28	40
232	1	1	2	1	33	2	M	2	2	0		2	2	0	0	0	2	0	0	0	0	0	0	0	2	0	0	0	0	0	0	0	0	0	0	0	0	4	0	2	6	10
229	1	4	2	1	33	2	F	2	2	0		2	0	4	2	0	2	0	0	0	0	0	0	0	2	2	0	0	0	0	0	0	2	2	4	2	2	4	12	8	24	20	344
221	1	4	2	1	37	2	F	2	2	0		2	2	4	4	0	0	4	0	0	4	0	0	4	0	4	0	4	0	4	0	0	4	4	4	2	4	6	24	22	52	70	91
240	1	3	2	1	38	2	F	2	2	0		2	0	2	0	0	2	0	0	0	0	0	0	0	2	2	0	0	0	2	0	0	0	0	2	0	0	2	6	4	12	15	343
110	1	4	2	1	38	2	F	2	2	0		2	4	4	0	4	0	4	4	4	4	4	4	4	0	4	0	4	2	2	2	4	2	4	4	4	4	22	28	26	76	50	346
115	1	2	2	1	40	2	F	2	2	0		2	2	0	0	0	0	0	0	0	0	0	0	4	0	0	0	0	0	0	0	0	0	0	2	4	0	2	2	8	12	40	334
119	1	4	3	1	31	2	F	2	2	0		2	4	4	2	4	0	0	4	4	4	4	4	4	0	4	0	4	0	4	4	4	2	4	4	4	4	20	30	26	76	68	225
72	1	3	6	1	28	1	M	2	2	0		2	0	2	4	2	2	2	0	2	2	0	2	2	2	2	4	2	0	0	2	4	2	2	4	4	2	10	20	20	50	10	353
279	1	3	6	1	62	3	M	2	2	0		2	0	2	0	0	0	0	2	0	0	0	0	0	0	0	0	0	4	0	0	0	0	0	2	0	2	6	4	2	12	50	333
267	1	5	6	1	74	3	M	2	2	0		2	0	4	0	0	4	4	0	0	0	0	0	0	2	0	0	0	0	0	0	0	4	4	4	0	4	6	16	8	30		243
275	1	1	7	2	45	2	F	2	2	0		2	4	4	0	4	2	2	4	0	0	0	4	4	4	4	0	0	2	2	2	4	4	2	4	2	4	22	20	20	62		333
244	1	5	10	2	24	1	F	2	2	0		2	0	4	0	4	4	2	2	0	4	0	0	4	2	0	0	4	4	4	2	0	4	2	4	2	2	12	22	20	54	75	305
163	1	5	12	2	33	2	M	2	2	0		2	0	4	2	0	0	0	0	0	2	0	0	4	0	0	0	2	2	2	4	0	0	0	4	0	0	2	12	12	26	70	258
109	1	3	12	2	41	2	M	2	2	0		2	4	4	0	2	0	0	0	0	0	2	4	4	0	2	0	2	2	0	0	2	2	2	4	2	4	16	16	10	42	60	248
187	1	5	12	2	47	2	F	3	2	0		2	2	4	0	2	2	0	4	0	0	0	4	0	4	0	0	0	0	4	0	0	0	0	4	0	4	16	12	6	34	55	295
251	1	1	12	2	49	2	F	2	2	0		2	2	4	0	0	4	0	0	0	0	0	2	4	4	0	0	0	2	2	0	0	4	4	4	0	4	14	18	8	40	65	227
122	1	1	12	2	58	2	F	2	2	0		2	0	4	2	0	2	4	0	2	4	0	4	0	4	4	0	4	0	0	0	4	4	4	4	4	4	14	24	20	58	70	331
237	1	3	24	2	20	1	F	2	2	0		2	2	4	2	0	2	0	0	2	0	0	0	0	0	0	0	0	2	2	0	0	2	2	4	2	2	8	14	6	28		287
242	1	3	24	2	29	1	F	2	2	0		2	0	2	0	0	2	0	4	0	0	0	0	4	0	0	0	0	0	2	0	0	2	0	2	0	2	2	8	10	20	40	325
233	1	5	24	2	33	2	F	2	2	0		2	0	4	2	0	2	0	0	0	4	0	0	0	0	4	0	4	0	4	0	4	4	2	4	2	0	0	26	14	40	90	358
284	1	4	24	2	40	2	F	2	2	0		2	0	0	0	0	0	0	0	0	0	0	0	0	2	0	0	0	2	0	0	0	0	0	0	0	2	6	0	0	6		221
207	1	2	24	2	42	2	M	2	2	0		2	0	2	0	0	2	0	2	0	0	0	0	4	0	0	0	0	0	2	0	0	0	0	2	0	0	0	6	8	14	40	360
159	1	2	24	2	61	3	M	2	2	0		2	2	4	2	0	2	2	2	0	0	0	2	0	2	2	0	0	2	0	4	0	0	0	4	2	2	10	8	16	34	50	276
211	1	1	24	2	63	3	F	0	2	0		2	4	4	0	4	4	0	0	0	4	0	4	4	4	2	0	4	0	2	0	0	2	2	4	2	4	20	18	16	54	70	310
231	1	3	36	2	30	2	F	2	2	0		2	2	4	2	2	4	2	4	0	0	0	4	4	4	4	0	0	4	0	4	0	4	2	4	2	4	20	14	26	60	70	41
184	1	3	36	2	39	2	M	2	2	0		2	2	4	4	0	2	0	0	0	2	0	4	2	4	4	0	0	0	4	0	0	4	2	4	2	2	12	20	14	46	65	326
239	1	5	48	2	22	1	F	2	2	0		2	4	2	0	2	4	0	4	4	0	0	4	2	0	0	0	0	2	2	0	0	0	0	0	0	2	18	4	10	32	50	242
241	1	3	60	2	42	2	F	2	2	0		2	0	4	0	0	4	0	4	0	0	0	0	4	4	0	0	0	0	2	0	0	2	0	4	2	4	8	12	14	34	70	342
220	1	5	60	2	42	2	M	2	2	0		2	0	4	0	0	0	0	0	0	2	0	0	4	0	0	0	0	2	0	0	0	4	0	4	4	0	2	14	8	24	50	333
217	1	3	60	2	52	2	M	2	2	0		2	0	0	0	0	2	0	0	0	0	0	0	0	2	0	0	0	0	0	0	0	0	0	0	0	2	4	0	2	6	20
194	1	5	60	2	53	2	M	2	2	0		2	0	4	0	0	2	0	0	0	0	0	0	2	0	0	0	0	0	4	0	0	0	0	4	2	2	2	12	6	20	45
114	1	5	72	2	49	2	M	2	2	0		2	2	4	0	0	4	2	4	4	4	4	4	0	4	4	0	4	2	4	4	4	4	0	4	4	4	20	28	26	74	63	360
278	1	1	72	2	77	3	F	2	2	0		2	4	4	0	0	2	0	0	0	4	0	4	4	4	4	0	0	0	2	0	4	4	0	4	0	4	16	22	10	48	65
268	1	4	120	2	39	2	F	2	2	0		2	2	4	0	4	2	0	4	0	2	0	4	4	0	0	0	0	0	2	0	0	2	0	4	0	4	14	14	10	38	55	136
222	1	3	120	2	79	3	M	2	2	0		2	0	2	0	0	2	0	0	0	0	0	0	0	2	0	0	0	0	2	0	0	2	0	2	0	0	2	8	2	12	25	64
205	1	3	144	2	28	1	F	2	2	0		2	0	2	4	0	2	4	4	4	2	0	4	4	0	4	0	2	0	0	4	0	0	2	2	4	4	12	8	32	52	50	322
332	0	0		0	25	1	M	3	3	0		2	0	0	0	0	0	0	0	0	0	0	0	0	0	0	0	0	0	0	0	0	0	0	0	0	0	0	0	0	0
333	0	0		0	30	2	M	3	3	0		2	0	0	0	0	0	0	0	0	0	0	0	0	0	0	0	0	0	0	0	0	0	0	0	0	0	0	0	0	0
329	0	0		0	33	2	M	4	3	0		2	2	0	0	0	0	0	0	0	0	0	2	0	0	0	0	0	0	0	0	0	0	0	0	0	0	4	0	0	4
340	0	0		0	44	2	F	4	3	0		2	0	0	0	0	0	0	0	0	0	0	0	0	0	0	0	0	0	0	0	0	0	0	0	0	0	0	0	0	0
341	0	0		0	46	2	M	4	3	0		2	0	0	0	0	0	0	2	2	0	0	0	2	0	0	0	0	0	0	0	0	0	0	0	0	0	2	0	4	6
339	0	0		0	50	2	F	4	3	0		2	2	2	0	0	0	0	0	0	0	0	0	0	0	0	0	0	0	0	0	0	0	0	0	0	0	2	2	0	4
331	0	0		0	65	3	M	4	3	0		2	0	0	0	0	0	0	0	0	0	0	0	0	0	0	0	0	0	0	0	0	0	0	0	0	0	0	0	0	0
152	1	4	1	1	23	1	M	3	3	0		2	2	2	0	0	2	0	2	0	0	0	4	4	0	0	2	0	2	2	0	0	2	2	2	2	4	12	12	10	34	60	360
193	1	5	1	1	30	2	M	4	3	0		2	0	4	0	0	0	2	4	0	0	0	0	4	0	0	0	0	0	4	0	0	2	0	4	0	0	0	14	10	24	50
139	1	5	1	1	31	2	F	4	3	0		2	2	4	0	0	2	2	0	2	0	0	4	2	2	4	0	0	0	4	0	0	2	4	4	2	2	12	18	12	42	35	341
271	1	1	1	1	34	2	M	3	3	0		2	0	2	0	0	2	0	0	0	0	0	0	0	2	0	0	0	0	0	0	0	0	0	2	0	2	4	4	2	10	60
155	1	3	1	1	34	2	M	4	3	0		2	0	4	0	0	0	2	2	0	0	0	0	4	0	2	0	0	4	2	0	0	0	2	4	2	0	4	12	12	28	40	317
151	1	3	1	1	59	2	F	3	3	0		2	4	4	2	0	2	0	2	0	0	0	4	0	4	4	0	0	2	4	0	0	4	0	4	4	0	14	16	14	44	75	331
85	1	5	2	1	45	2	F	3	3	0		2	0	4	2	0	0	4	2	2	4	0	0	4	0	0	0	4	2	4	0	4	4	2	4	2	2	6	26	18	50	45	360
296	1	5	2	1	48	2	F	4	3	0		2	0	4	4	0	2	4	0	4	4	0	2	0	2	4	0	4	2	0	0	2	0	2	4	4	2	12	16	22	50	100	248
81	1	5	3	1	57	2	F	3	3	0		2	4	4	4	4	0	4	4	4	0	0	4	4	0	4	0	0	0	4	4	0	0	0	4	4	4	20	12	28	60	40	261
188	1	5	3	1	58	2	M	4	3	0		2	2	4	0	2	0	0	2	0	0	0	0	4	0	4	0	0	2	2	0	0	4	0	4	0	0	6	14	10	30	55	360
190	1	3	4	1	24	1	F	4	3	0		2	4	4	2	0	2	0	0	0	0	0	4	4	0	4	0	0	2	0	0	0	4	0	4	2	4	14	12	14	40	70	45
276	1	2	5	1	45	2	M	5	3	0		2	0	4	2	0	0	2	2	2	2	0	0	0	0	2	0	2	2	2	0	0	2	2	4	2	0	4	16	12	32	50	349
225	1	5	6	1	51	2	M	3	3	0		2	0	4	0	0	0	0	0	0	0	0	2	2	0	0	0	0	2	0	0	0	0	0	4	0	2	6	8	2	16	25	342
150	1	5	10	2	31	2	F	4	3	0		2	0	4	0	0	2	0	2	0	0	0	0	0	0	0	0	0	0	4	4	0	4	0	4	0	2	2	16	8	26	35	336
302	1	5	12	2	30	2	F	3	3	0		2	0	4	2	4	2	2	4	0	0	0	0	4	0	0	0	0	2	4	2	0	0	2	4	2	2	8	14	18	40		249
149	1	3	12	2	33	2	F	4	3	0		2	0	4	2	4	4	2	2	2	0	0	2	2	0	4	0	0	4	4	0	0	4	2	4	2	4	16	18	18	52	54	257
248	1	5	12	2	38	2	F	3	3	0		2	2	4	0	0	2	4	2	0	4	0	2	4	0	0	0	4	2	4	0	4	4	2	4	2	0	6	26	18	50	80	336
250	1	4	12	2	40	2	F	4	3	0		2	0	4	4	0	2	4	0	0	4	2	0	4	0	4	0	0	2	2	0	0	4	4	4	4	2	4	24	22	50	75	195
168	1	1	12	2	49	2	M	4	3	0		2	0	2	0	0	2	0	0	0	0	0	2	0	4	0	0	0	0	0	0	0	0	0	2	0	4	10	4	2	16	50	338
180	1	1	12	2	69	3	M	4	3	0		2	0	4	2	0	4	2	4	0	2	0	4	2	4	4	0	0	2	0	0	0	4	2	4	2	4	14	16	20	50	70	278
274	1	5	48	2	37	2	M	3	3	0		2	0	2	0	0	0	0	2	0	0	0	2	0	0	0	0	0	0	2	0	0	0	0	2	0	2	4	6	2	12	30	325
283	1	1	84	2	45	2	F	3	3	0		2	4	4	0	0	4	0	0	0	0	0	4	0	4	0	0	0	2	0	0	0	0	0	4	0	2	16	8	4	28	70	338
236	1	5	108	2	37	2	F	4	3	0		2	4	4	0	0	0	2	0	0	4	0	2	4	2	0	0	0	2	4	0	0	2	2	4	2	4	14	20	8	42	85	334
224	1	4	156	2	40	2	F	4	3	0		2	2	4	2	0	2	4	0	2	4	0	2	4	0	4	0	4	0	4	0	4	4	2	4	2	2	8	26	22	56	70	78
			Dataset codes and abbreviations
		DHI	Dizziness Handicap Inventory
		DHI-P	Dizziness Handicap Inventory			Physical
		DHI-E	Dizziness Handicap Inventory			Emotional
		DHI-F	Dizziness Handicap Inventory			Functional
		DHI-T	Dizziness Handicap Inventory			Total
		DHI_VAS	Dizziness Handicap Inventory			Visual analogue scale
		DHI_VAS_2	Dizziness Handicap Inventory			Visual analogue scale in the second occasion
		CTSIB_T	Clinical Test of Sensory Interaction and Balance					Total
		CTSIB_T2	Clinical Test of Sensory Interaction and Balance					Total_second occasion
		DQ	Dizziness Handicap Inventory Question				in the second occasion
		Occasion1		Number of the interviewer at the first rating
		Occasion2		Number of the interviewer at the second rating
			Reliability_Type
		1	Intra_interviewer_1
		2	Intra_interviewer_2
		3	Inter_interviewer
	DQ1	P1- Looking up
	DQ2	E2- Being frustrated
	DQ3	F3- Restricting travel
	DQ4	P4- Walk via supermarket aisle
	DQ5	F5- Getting out or into bed
	DQ6	F6- Restricting social activities
	DQ7	F7- Reading difficulties
	DQ8	P8- Sports-like activities
	DQ9	E9- Afraid to leave home alone
	DQ10	E10- Embarrassment
	DQ11	P11- Quick head movement
	DQ12	F12- Avoid heights
	DQ13	P13- Turning over in bed
	DQ14	F14- Heavy housework
	DQ15	E15- Considered intoxicated
	DQ16	F16- Difficult to go for a walk
	DQ17	P17- Sidewalk walking
	DQ18	E18- Concentration difficulties
	DQ19	F19- Walking in the dark
	DQ20	E20- Fear of being alone
	DQ21	E21- Feeling handicapped
	DQ22	E22- Stress on relationships
	DQ23	E23- Being depressed
	DQ24	F24- Responsibility issues
	DQ25	P25- Bending over
		Code	Diagnosis
		0	Healthy
		1	BPPV Benign paroxysmal positional vertigo;
		2	MD Meniere’s disease;
		3	UPVH, Unilateral peripheral vestibular hypofunction;
					1- VN	Vestibular neuritis
					2- RVN	Recurrent vestibular neuritis
					3- NVN	Non-compensated vestibular neuritis
		4	VM Vestibular migraine
		5	CV	Chronic vestibulopathy
				Multisensory (No single diagnosis could be made)
			Duration_Categories
		0	Healthy
		1	1-6 months
		2	7-180 months
			Education_Categories
		1	No or primary education
		2	Secondary school
		3	Higher education (Diploma, Bachelor, Graduate, and post gradute)
[truncated: 26 more columns]
